# Supplementary material for: Prolonged intestinal transit and diarrhea in patients with an activating GUCY2C mutation
Source: PLoS One. 2017 Sep 28;12(9):e0185496. doi: 10.1371/journal.pone.0185496 (PMC5619782; doi:10.1371/journal.pone.0185496)
Supplement: S2 Table — Datafile with results from ultrasound examinations, WMC recordings and results from hormone plasma analyzes. The data are de-idenitified. (XLSX) [file pone.0185496.s002.xlsx]

## Sheet: SMARTPILL WMCi
Groups 1=FGDS,2=HC	Sex	Age	Groups FGDS=1 vs HEALTHY CONTROLS =2	IBS symptom score	BMI	Number of loose stools/d last 3 m	Bristol stool Chart	Number of loos stools last 24 h	Stomach min	Small Bowel minutes	Colon minutes	Small Bowel and Colon min	Whole Gut min	Stomac contractions pr.minute Hilde 2	Antrum contractions pr.min Hilde 2	Antrum motility Index Hilde 2	Duodenal motility Index Hilde 2	Duodenal contractions pr.min Hilde 2	Small Bowel Contractions pr.min Hilde 2	Colon contractions pr minute Hilde 2	Mean pressure stomac Hilde 2	Mean antrum pressure mmHg Hilde 2	Mean duodenal pressure mmHg Hilde 2	Mean small bowel pressure mmHg Hilde 2	Mean colonic pressure mmHg Hilde 2	Ph	Median Stomac pH Hilde 2	Median antrum pH Hilde 2	Median duodenum pH Hilde 2	Median Small Bowel pH Hilde 2	Median Colon pH Hilde 2	Antral areal before meal	Antral areal 30 min after meal	Antral areal1 hour after meal	Antral areal 2 hours after meal	Antral areal 4 hours after meal	SMA( A.Mes.sup) before	SMA 30 min after meal	SMA 1 hour after meal	SMA 2 hours after meal	SMA 4 hours after meal	Total Fluid -filled -small bowel loops before meal	Total Fluid -filled -small bowel loops 30 min after meal	Total Fluid -filled -small bowel loops 1 hour after meal	Total Fluid -filled -small bowel loops 2 hours after meal	Total Fluid -filled -small bowel loops 4 hours after meal	Fluid-Filled-small bowel loops 30 min after meal upper right	Number of occlusive jejunal before meal	Number of occlusive jejunal contractions 30 min after meal
2	1	31	2		24.96		3		174	393	3793	4186	4361	0.7	1	43.7	63.9	2.7	3.1	1.7	1.7	2.3	2.7	3	5.1	2.2	2.2	0.5	6.3	7.4	7.3	3.17	3.1	3.72	4.44		0.86	0.77	0.8	0.75		4	0	11	5	5	0	0	0
2	1	38	2		21.71		3		199	286	1207	1494	1693	1.4	0.8	29.6	55.8	1.9	3.6	1.7	2.5	2.2	2.8	4.2	4.1	1.3	1.3	1.2	6.5	7	7.1	2.45	2.46	3.11	2.74	3.62	0.8	0.74	0.65	0.73	0.83	0	0	0	0	8	0	0	0
2	2	36	2		23.82		4		33	332	1163	1495	1529	1.6	1.3	68.3	0.1	4	3	1.9	3.2	2.9	4.1	3.4	5.6	3.4	3.4	3.3	6	6.6	5.9	3.85	4.57	3.59	5.46	4.51						2	0	4	4	6	0	1	0
1	1	64	1	92	27.64	3	6	3	227	138	6662	6800	7028	0.8	1	68.3	39.9	1.1	1.5	0.9	2	3.7	1.9	2.3	2.1	1.3	1.3	0.7	6.7	7.5	7.2	4.14	2.77	5.67		3.6	0.82	0.7	0.74	0.72	0.78	21	30	28	35	24	4	0	4
2	1	56	2		24.09		4		256	153	1601	1755	2011	0.9	0.9	31.7	122.9	4.5	5	2.4	2.1	2.1	4.4	5.2	4.9	1	1	0.7	6.5	6.8	6.8	3.94	3.65	5.49	3.87	5.44	0.85	0.72	0.83	0.81	0.81	3	0	3	7	17	0	3	2
2	1	46	2		22.46		4		180	246	2538	2784	2964	0.7	0.5	35.7	55.9	2.2	3.5	1.7	1.4	1.9	2.4	3.5	2.2	1.2	1.2	1.2	6.9	7.5	5.8	3.26	2.99	3.6	2.47	3.3	0.66			0.76	0.89	7	4	2	11	19	0	0	2
2	1	37	2		27.44		4		224	224	903	1173	1398	1.2	0.5	36.4	36.3	1.6	4.7		2.3	2.3	2	4.2		1.3	1.3	1	6.1	6.8		3.6	2.89	3.72	3.66	5.6	0.81	0.78	0.82	0.86	0.82	2	11	11	15	13	0	0	4
2	1	38	2		18.56		4		188	318	1011	1329	1518	1.1	1.8	52.5	84.2	2.4	3.2	1.5	2.2	2.4	3.2	3.7	3.4	1.7	1.7	5.9	6.4	7.6	7.7	5.33	4.33	3.79		4.94		0.74	0.77		0.88	0	0	1	4	15	0
1	1	32	1		22.65	5	7	5	166	2841	3305	6146	6313	0.5	0.1	3.2	36.2	0.9	1.6	1.2	1.6	1.1	1.7	2.6	2.9	1.7	1.7	1.4	7	7.6	8.1	3.82	3.1	2.8	3.02	3.23	0.71	0.78	0.69	0.72	0.71	26	22	35	27	16	5	3	6
1	2	77	1	325	22.86	5	7	5	199	152	1603	1755	1954	1.6	1.6	97.1	61.7	1.2	3.2	1.3	3.4	4.6	2.6	3.3	2.5	1.6	1.6	0.8	6.2	6.7	6.9	3.5	4.24	4.57	5.25	8.2	0.81	0.79	0.8	0.82	0.83	19	19	17	31	24	4	0	4
2	1	60	2		23.44		3		285	255	1135	1390	1675	1.4	2.8	116.1	191.3	5.4	6.7	2.4	2.5	4.5	5.6	7.2	3.5	1.1	1.1	0.8	6.2	7.5	6.2	5.78	6.35	6.7	3.36	4.75	0.88	0.84	0.81	0.86	0.89	0	3	0	1	10	2	1	2
2	1	49	2		22.46		4		172	214	1333	1547	1719	0.6	0.3	8.1	53.3	1.5	2.7	2.2	1.8	1.4	2	3.4	3.9	1.3	1.3	0.8	6.3	7	6.6	2.57	4.06	3.34	3.08	3.36	0.88	0.84	0.82	0.71	0.86	11	7	6	4	8	1	0	0
2	1	60	2		22.76		3		161	252	1038	1290	1452	1.1	1.4	35.4	64	2.9	3.1	1.3	2.1	3.1	3	3.5	2.7	1.3	1.3	1	6.2	7.1	7.1	3.53	5.36	3.49	2.73	2.26	0.8	0.69	0.78	0.76	0.83	2	3	6	7	4	0		0
2	2	76	2		23.18		4		208	330	3875	4206	4414	1.4	1.1	37.6	84.6	3.3	6.1	1.6	2.6	2.9	3.5	5	3.1	4.4	4.4	1.4	6.5	7.5	5.9											1	6	4	10	9	0	0	0
2	1	29	2		21.05		4		172	279	1243	1522	1695	0.6	1.1	44.5	44.7	1.3	3.1	1.7	1.6	2.3	2.4	3.8	3.2	3.5	3.5	0.9	5.9	7.1	6.1	3.52	3.35	5.33	3.92	3.48	0.81	0.8	0.82	0.83	0.82	7	7	8	10	15	1	1	7
2	2	57	2		26.28		4		145	254	2977	3232	3378	0.4	0.5	21.6	43.6	1.5	3.1	1.4	1.3	1.5	2.1	3.5	3.3	1.2	1.2	0.5	6	6.7	5.9	3.78	1.66				0.74		0.71	0.8	0.71	0	4	7	9	7	0
2	2	24	2		25.03		4		63	295	2481	2776	2840	0.6	0.7	45	90.3	2	3.2	1.2	2.4	2.6	3.3	3.4	2.8	2.6	2.6	2	5.7	7.1	6.2		4.19		4.36	5.23						4	9	7	4	6	0	3
2	2	41	2		23.29		3		263	199	952	1152	1415	0.5	0.8	39.8	89.9	3	3.7	1.9	2.2	6.6	3.7	3.7	2.8	0.9	0.9	0.9	6.2	7.1	6.5	3.22	3.44	3.99	3.03	3.28	0.86	0.75	0.84	0.86	0.91	2	10	8	19	14	2	6	2
1	2	67	1		24.16	3	7	2	179	1092	1547	2640	2819	0.8	0.8	46.4	19.5	0.7	1.1	0.8	1.7	2.1	1.6	1.9	2.1	1.4	1.4	1.1	6	7.5	7.5	3.05	2.33	2.22	4.54	4.42						13	23	20	18	24	7	0	3
2	2	29	2		25.99		3		194	290	871	1161	1356	0.6	0	0	68.7	1.9	2.6	1.9	1.7	6.8	3.6	3.5	4.1	2.6	2.6	0.5	6.2	7.4	6.2	3.51	4.1	4.36	5.19	4.07						15	7	8	2	11	1	11	3
2	1	66	2		23.8		4		154	243	2644	2888	3043	0.4	1.2	43.1	23.1	1.1	3.2	1.9	1.7	3	2.3	3.2	5.4	0.9	0.9	0.7	6.4	7.1	6.6	3.82	4.35	6.6	3.4	3.18	0.83	0.68	0.8	0.8	0.83	10	13	7	15	11	0	0	3
2	1	41	2		25.08		4		194	227	947	1174	1369	1.1	3.1	71.9	99.3	2.6	2.2	2	2.3	5.3	3.1	3.1	4.4	1.7	1.7	1.5	6.1	7.4	6.9	1.47	1.62	1.75	1.57	2.18	0.89	0.82	0.88	0.83	0.86	3	8	12	7	16	1	0	2
2	1	53	2		24.86		4		312	293	2608	2902	3214	1.5	2.8	108.7	104.6	1.6	4.7	1.4	2.7	3.8	2.7	5.1	4.3	0.4	0.4	0.5	6.5	7.5	6.2	5.26	6.04	5.15	5.36	5.04	0.85	0.74	0.82	0.85		3	3	2	7	8	0
2	2	23	2		22.32		4		126	177	502	680	806	1.3	1.5	47.5	55.3	2.2	2.4	7.8	2.3	2.6	2.7	3.2	6.1	1.6	1.6	1.4	6.1	6.4	7.2	3.02	3.78	3.89	4.58	3.5	0.85	0.83	0.82			12	8	9	11	12	2	0	1
1	2	43	1	232	21.45	2	6	3																								2.2	2.98	2.74	2.85	2.49	0.85	0.81	0.86	0.79	0.86	13	7	17	16	27	3	3	3
1	2	24	1	150	21.63	3	7	3																								2.38	2.48	4.12	4.14	3.76	0.88	0.65		0.69	0.86	14	19	22	22	15	5	1	0
2	1	56	2		23.88		3		147	234	1789	2024	2172	0.7	0.8	33.9	112	3.5	3.9	1.9	2.3	3.4	3.5	3.7	4.4	5.8	5.8	5.9	6.4	7.1	6.5	4.2	2.56	4.53	3.5	4.16	0.84	0.82	0.71	0.79	0.83	9	12	5	15	11	2	0	1
1	1	67	1		26.44	5	6	3																								3.19	4.15	3.63	3							7	12	15	17		1	0
1	1	46	1	67	23.14	3	7	4	166	2709	1763	4473	4640	0.6	1	28.3	56.2	2.1	0.9	1.3	1.4	1.9	2.4	2	3.2	1.7	1.7	1.1	6.9	7.4	7.8	2.6	2.75	2.3	2.55	3.86	0.88	0.89	0.82	0.83	0.9	24	23	31	25	28	6	0	2
2	2	21	2		23.77		4		98	367	1534	1901	2000	0.8	1.2	46.1	97.4	3.4	4	1.8	2.1	2.5	3.1	3.8	2.6	2.9	2.9	1.4	6.2	7	5.9	2.79	2.71	2.85	3.5	3.02	0.85		0.84	0.84		12	12	14	13	13	3	9	4
1	2	61	1	35	29.4	3	4	3	216	291	1476	1767	1984	1.3	2	61.3	95.3	1.6	2.5	2.4	2.3	3.1	2.9	3.6	4.3	2.3	2.3	1.7	6.5	7.4	7.2											22	17	21	36	31	4	0	5
2	2	28	2		29.7		4		164	209	185	395	559	0.8	0.3	5.9	62.7	2.9	3	4.2	1.9	1.6	3.5	3.6	5.4	0.5	0.5	0.3	5.9	7.1	6.5						0.79	0.83	0.78	0.89	0.84	10	11	19	12	6	4	0	1
1	2	23	1		23.89	6	7	6	206	808	2296	3114	3321	0.5	0.5	7.5	52.8	1.6	2.2	2	2.1	2.1	2.9	2.7	3.5	1	1	0.7	6.6	7.8	7.1	4.98	3.18	4.6	3.62	2.65						14	21	22	17	17	4	0	2
2	2	31	2		24.97		4		230	191	2483	2674	2905	0.6	1	71.3	46.3	1.2	2.9	0.9	2.1	3.7	2.4	3.2	2.3	0.9	0.9	0.5	6.3	7	6.4	2.54		3.14	4.83	3.24	0.85		0.86			12	7	9	15	11	2	4	2
1	1	21	1	30	22.34	1	4	1	193	335	2441	2777	2965	0.5	1.1	32.2	111.9	3.1	2.6	1.4	2.2	2.7	3.1	3.1	3	1.3	1.3	1.2	7	7.5	7.3	2.85	1.66	2.13	1.41	1.73	0.88	0.83	0.83	0.84	0.9	13	16	21	26	17	3	0	0
1	2	49	1		19.14	6	7	10																								3.3	4.91	5.42	4.1	3.76	0.72	0.75	0.68	0.71	0.71	4	6	4	6	7	2	0	0
1	2	45	1	170	28.33	6	7	9	125	234	8241	8476	8601	0.8	1.1	30.4	56	2.5	1.4	1	1.8	2.6	2.3	2.1	2.3	3.4	3.4	2.5	6.1	7.4	7.1	3.09	2.96	4.4	4.01	2.32	0.87	0.82	0.87	0.87		22	20	16	26	15	5	0
1	1	61	1	67	22.66	3	6	4	169	397	7905	8303	8472	1.2	2.1	49.6	69	2.7	2.1	0.8	2.6	3.9	2.9	2.9	2.4	1.1	1.1	0.5	6.8	7.5	7.5		5.85			4.2					0.73	16	19	24	18	21	0	1	6
1	1	70	1	135	26.35	5	7	4																								3.77		2.89					0.79			9	6	5	19		3		1
1	2	55	1	160	26.64	5	7	6																																		21	18	25	12	14	4	1
1	1	37	1	165	23.88	3	6	4	344	380	2283	2664		1.2	1.7	82.3	35.9	0.9	5.6	1.5	1.9	2.9	2	5.1	2.5	1.2	1.2	1	7	7.7	7.4	2.36	2.38	2.97	2.69	2.9	0.85	0.85	0.81	0.85	0.8	19	18	13	17	18	5	3	1
1	2	21	1	127	19.41	3	6	2	176	205	2771	2976	3128	0.2	0.4	19.5	41.3	1.3	0.9	1.4	1.5	2.5	2.1	1.8	2.9	1.5	1.5	1	6.9	7.6	7.2	3.82	5.6	4.54	4.34	4.87	0.89	0.74	0.91	0.85	0.8	10	6	10	15	12	0		2
1	1	39	1	130	24.77	4	4	6	292	389	3731	4120	4413	0.9	2.8	92.9	202	5.4	5.4	3.7	2	1.7	3.6	5.8	4.2	3.6	3.6	1.7	6.8	6.8	7.5	6.9	2.88	2.14	2.77	1.33		0.82	0.84	0.79	0.82	10	21	21	16	21	4	3	3
1	1	49	1	276	23.12	6	7	5																								3.85	4.98	4.85	4.23	3.5	0.87	0.76	0.81	0.81	0.82	19	28	21	25	20	4	3	3
1	2	51	1	60	25.93	6	7	6	144	254	1255	1568	1653	0.5	1.5	42.9	25	0.8	1.7	1.4	1.4	2.1	1.7	2.8	2.5	0.9	0.9	0.5	6.6	7.4	6.7	4.67	5.08	4.96	6	6.07	0.81	0.76	0.82	0.88	0.88	19	18	31	18	16	6	4
																										0.5
																										1.2
																										3.3
																										0.7
																										0.7
																										1.2
																										1
																										5.9
																										1.4
																										0.8
																										0.8
																										0.8
																										1
																										1.4
																										0.9
																										0.5
																										2
																										0.9
																										1.1
																										0.5
																										0.7
																										1.5
																										0.5
																										1.4
																										5.9
																										1.1
																										1.4
																										1.7
																										0.3
																										0.7
																										0.5
																										1.2
																										2.5
																										0.5
																										1
																										1
																										1.7
																										0.5
																										6.3
																										6.5
																										6
																										6.7
																										6.5
																										6.9
																										6.1
																										6.4
																										7
																										6.2
																										6.2
																										6.3
																										6.2
																										6.5
																										5.9
																										6
																										5.7
																										6.2
																										6
																										6.2
																										6.4
																										6.1
																										6.5
																										6.1
																										6.4
																										6.9
																										6.2
																										6.5
																										5.9
																										6.6
																										6.3
																										7
																										6.1
																										6.8
																										7
																										6.9
																										6.8
																										6.6
																										7.4
																										7
																										6.6
																										7.5
																										6.8
																										7.5
																										6.8
																										7.6
																										7.6
																										6.7
																										7.5
																										7
																										7.1
																										7.5
																										7.1
																										6.7
																										7.1
																										7.1
																										7.5
																										7.4
																										7.1
																										7.4
																										7.5
																										6.4
																										7.1
																										7.4
																										7
																										7.4
																										7.1
																										7.8
																										7
																										7.5
																										7.4
																										7.5
																										7.7
																										7.6
																										6.8
																										7.4
																										7.3
																										7.1
																										5.9
																										7.2
																										6.8
																										5.8
																										7.7
																										8.1
																										6.9
																										6.2
																										6.6
																										7.1
																										5.9
																										6.1
																										5.9
																										6.2
																										6.5
																										7.5
																										6.2
																										6.6
																										6.9
																										6.2
																										7.2
																										6.5
																										7.8
																										5.9
																										7.2
																										6.5
																										7.1
																										6.4
																										7.3
																										7.1
																										7.5
																										7.4
																										7.2
																										7.5
																										6.7
[truncated: 46 more columns]
